# Supplementary material for: A Strategy for the Rapid Development of a Safe Vibrio cholerae Candidate Vaccine Strain
Source: Int J Mol Sci. 2021 Oct 28;22(21):11657. doi: 10.3390/ijms222111657 (PMC8583953; doi:10.3390/ijms222111657)
Supplement: Supplementary file 1 [file ijms-22-11657-s001.zip]

Archive with 1 entries (1 files):
- ijms-1425015-supplementary.pdf
